# Supplementary material for: Characterization of Key Odor-Active Compounds in Draft Beers for the Chinese Market Using Molecular Sensory Science Approaches
Source: Molecules. 2024 May 28;29(11):2537. doi: 10.3390/molecules29112537 (PMC11173443; doi:10.3390/molecules29112537)
Supplement: Supplementary file 1 [file molecules-29-02537-s001.zip]

Archive with 1 entries (1 files):
- molecules-2948952-supplementary.pdf
